# Supplementary material for: Characterization and potential mechanisms of highly antibiotic tolerant VBNC Escherichia coli induced by low level chlorination
Source: Sci Rep. 2020 Feb 6;10:1957. doi: 10.1038/s41598-020-58106-3 (PMC7005040; doi:10.1038/s41598-020-58106-3)
Supplement: Supplementary file 2 — Dataset 1. [file 41598_2020_58106_MOESM2_ESM.xlsx]

## Sheet: VBNC vs culturable.DEG
Gene_id	readcount_VBNC	readcount_culturable	log2FoldChange	padj
b0023	929.573	6501.43	-2.8061	0.0030717
b0097	232.19	956.625	-2.0426	0.049273
b0150	1314.67	438.436	1.5843	0.03874
b0163	1799.77	494.894	1.8626	0.035949
b0195	30.9262	171.069	-2.4677	0.007985
b0238	179.878	665.77	-1.888	0.03874
b0284	576.289	139.244	2.0492	0.032238
b0311	157.849	493.889	-1.6456	0.028047
b0312	178.78	1083.13	-2.599	0.0013869
b0313	154.244	454.541	-1.5592	0.017668
b0314	416.176	1394.23	-1.7442	0.017243
b0329	5967.89	1008.93	2.5644	0.0023344
b0331	1547.24	5.31078	8.1866	0.0012048
b0333	2982.55	9.32777	8.3208	0.00098212
b0334	4707.5	11.1767	8.7183	0.00090163
b0335	5543.34	51.5331	6.7491	0.0041441
b0365	315.074	8.5227	5.2082	0.0071822
b0366	256.057	11.4349	4.485	0.0066189
b0367	71.7083	4.50295	3.9932	9.0217e-05
b0379	599.38	69.5883	3.1066	0.00011591
b0384	1515.38	440.769	1.7816	0.029388
b0405	85.094	458.989	-2.4313	0.010604
b0423	194.574	908.156	-2.2226	0.0071252
b0428	2149.55	505.076	2.0895	0.035698
b0442	202.149	53.6534	1.9137	0.049673
b0464	43.6585	222.203	-2.3475	0.0029094
b0469	74.1661	438.352	-2.5633	0.0082173
b0477	121.797	602.875	-2.3074	0.013336
b0485	519.721	2177.85	-2.0671	0.034242
b0486	543.408	3339.8	-2.6197	0.0015753
b0523	29.5599	155.692	-2.397	0.03874
b0577	100.493	450.959	-2.1659	0.0092557
b0585	380.567	18.2084	4.3855	1.1958e-07
b0586	1291.96	50.0674	4.6895	0.0099977
b0588	116.258	27.5837	2.0754	0.032357
b0594	555.225	27.1255	4.3553	0.034877
b0595	516.468	19.9714	4.6927	0.026661
b0597	65.087	8.5227	2.933	0.04217
b0598	7830.23	1859.51	2.0741	0.010604
b0608	562.716	104.271	2.4321	0.02871
b0636	48.0321	310.566	-2.6928	0.0047105
b0652	814.349	150.014	2.4406	0.0017584
b0653	387.937	120.015	1.6926	0.039444
b0657	185.794	847.552	-2.1896	0.0056545
b0685	23.1602	135.08	-2.5441	0.024141
b0695	2416.45	424.311	2.5097	0.0010061
b0696	451.249	29.6905	3.9258	2.7369e-07
b0697	3027.3	36.0729	6.391	5.4919e-16
b0698	2297.54	32.0282	6.1646	6.2278e-15
b0721	621.29	3148.27	-2.3412	0.0052876
b0722	44.6517	305.214	-2.773	0.0021497
b0729	4222.98	1084.33	1.9615	0.011166
b0754	345.457	1528.35	-2.1454	0.027307
b0776	172.456	15.6741	3.4598	0.01401
b0777	48.4294	2.1376	4.5018	0.02337
b0778	65.6899	8.4253	2.9629	0.030997
b0794	292.583	1157.32	-1.9839	0.035667
b0795	275.806	1279.01	-2.2133	0.011996
b0796	172.79	750.874	-2.1196	0.024642
b0797	113.217	1141.18	-3.3334	7.0286e-05
b0805	366.629	29.835	3.6192	0.017845
b0822	58.1009	264.406	-2.1861	0.026809
b0835	131.155	852.488	-2.7004	0.0046931
b0854	1590.92	165.03	3.2691	0.034174
b0855	233.751	21.0957	3.4699	0.019391
b0856	199.077	15.7738	3.6577	0.00072931
b0857	250.377	26.9505	3.2157	0.00098212
b0860	2005.93	53.3904	5.2315	0.019149
b0884	382.752	2589.15	-2.758	0.00087014
b0887	169.303	659.526	-1.9618	0.030997
b0894	234.619	929.265	-1.9858	0.0067865
b0895	84.467	208.593	-1.3042	0.048513
b0899	100.543	14.5356	2.7902	0.0018505
b0931	410.1	1604.54	-1.9681	0.046174
b0934	116.372	6.10198	4.2533	0.0012185
b0935	222.257	8.48943	4.7104	0.017413
b0936	136.791	8.3033	4.0421	0.029347
b0945	51.3907	348.708	-2.7624	0.0032358
b0967	152.31	632.281	-2.0536	0.039444
b0972	252.673	6671.62	-4.7227	5.2171e-12
b0973	243.054	6539.39	-4.7498	2.3759e-12
b0974	76.6182	2759.29	-5.1705	1.1223e-12
b0975	98.8201	3079.49	-4.9617	1.4084e-12
b0976	17.4988	926.201	-5.726	2.0435e-13
b0977	160.899	5631.24	-5.1292	6.5398e-13
b0978	263.65	4957.01	-4.2328	1.6196e-10
b0979	511.611	3344.95	-2.7089	1.5662e-06
b0980	281.79	2308.04	-3.034	5.2605e-06
b0990	164.508	1479.22	-3.1686	0.0042515
b0991	7.09715	77.557	-3.4499	0.03874
b1039	23.7888	1.31313	4.1792	0.0045188
b1102	442.243	54.6503	3.0165	6.6301e-05
b1110	446.392	40.6866	3.4557	0.00034824
b1116	169.108	995.263	-2.5571	0.0056647
b1132	118.83	493.858	-2.0552	0.048186
b1133	267.287	1748.17	-2.7094	0.0041441
b1134	26.3429	165.004	-2.647	0.0083286
b1135	56.7535	352.978	-2.6368	0.0017064
b1164	161.678	5.69927	4.8262	0.013332
b1165	110.464	3.53944	4.9639	0.02474
b1166	147.142	1.86834	6.2993	0.0066189
b1167	166.342	3.27848	5.665	0.022144
b1210	318.895	2679.29	-3.0707	0.00037281
b1211	123.139	929.838	-2.9167	0.00077663
b1212	42.8807	284.191	-2.7285	0.0021497
b1225	67.0368	259.247	-1.9513	0.016867
b1246	2894.34	829.612	1.8027	0.017845
b1247	4088.43	705.121	2.5356	0.0020144
b1256	459.228	1807.4	-1.9766	0.015274
b1257	135.452	22.3391	2.6001	0.040715
b1258	110.417	11.0128	3.3257	0.027272
b1259	1761.49	237.078	2.8934	0.00065355
b1283	3582.18	668.096	2.4227	0.016574
b1287	1340.54	170.635	2.9738	0.039164
b1385	1357.46	126.291	3.4261	0.0026167
b1386	1348.36	52.8901	4.6721	0.022174
b1387	179.551	32.6337	2.46	0.0057403
b1388	57.2688	9.37769	2.6104	0.012107
b1389	21.3604	1.32977	4.0057	0.018019
b1390	60.2823	4.53893	3.7313	0.00052567
b1391	50.1954	5.09414	3.3006	0.0037787
b1392	82.084	13.9277	2.5591	0.040715
b1394	51.3013	9.03353	2.5056	0.02107
b1395	168.062	23.5414	2.8357	0.00059962
b1397	282.112	64.2885	2.1336	0.0061234
b1398	606.112	117.923	2.3617	0.019851
b1415	3447.75	388.382	3.1501	1.4431e-05
b1431	601.788	133.826	2.1689	0.0039184
b1440	1802.22	237.579	2.9233	0.040715
b1441	463.21	61.7179	2.9079	0.016745
b1442	261.853	55.1497	2.2473	0.0044757
b1443	322.537	29.0126	3.4747	3.1366e-05
b1444	977.907	73.1724	3.7403	0.010603
b1452	1555.04	174.632	3.1546	0.0066315
b1462	639.671	192.981	1.7289	0.021506
b1465	840.587	48.8015	4.1064	0.001147
b1466	484.539	36.1813	3.7433	4.7355e-06
b1467	1934.67	142.726	3.7608	1.4331e-06
b1468	4632.3	448.676	3.368	1.2188e-05
b1478	5351.49	1538.88	1.7981	0.020333
b1481	22.9059	2.96207	2.951	0.030997
b1483	582.435	57.9207	3.3299	2.0034e-05
b1484	308.908	49.9645	2.6282	0.0105
b1485	208.336	33.5076	2.6364	0.014247
b1486	316.167	15.402	4.3595	3.1366e-05
b1487	1338.76	47.68	4.8114	0.016145
b1489	827.97	72.0428	3.5227	0.023714
b1490	965.057	52.7485	4.1934	0.021557
b1492	8057.54	24990.3	-1.633	0.0039362
b1493	106.306	1590.46	-3.9031	5.2334e-06
b1511	1062.04	126.865	3.0655	0.022144
b1518	328.417	41.1863	2.9953	0.013895
b1520	32.7176	177.522	-2.4399	0.0018505
b1535	237.579	927.107	-1.9643	0.0288
b1540	110.893	776.051	-2.807	0.00043593
b1541	63.9749	482.956	-2.9163	3.2096e-05
b1551	21.8617	146.253	-2.742	0.0088824
b1557	257.503	4570.69	-4.1497	3.1366e-05
b1558	33.7219	237.019	-2.8132	0.0014504
b1596	168.904	1481.97	-3.1332	3.0672e-05
b1599	27.3425	209.763	-2.9395	9.0217e-05
b1600	69.1482	459.459	-2.7322	5.6402e-05
b1611	1513	326.084	2.2141	0.0065526
b1650	934.907	209.343	2.159	0.024212
b1660	131.992	1159.27	-3.1347	4.6587e-05
b1685	536.073	2729.15	-2.348	0.011079
b1704	254.724	1149.54	-2.1741	0.015303
b1724	988.169	220.588	2.1634	0.0047084
b1744	2501.84	26.0984	6.5829	7.864e-13
b1745	3122.54	62.6124	5.6401	0.00035618
b1746	4139.7	138.916	4.8972	0.00050561
b1747	2947.07	168.282	4.1303	0.0012185
b1748	2962.21	542.157	2.4499	0.017845
b1794	186.646	1551.78	-3.0555	0.00023597
b1801	109.576	26.1982	2.0644	0.039444
b1802	222.296	30.0569	2.8867	0.0066189
b1803	176.634	28.6937	2.622	0.0013869
b1807	75.2449	433.277	-2.5256	0.010952
b1812	52.9206	194.555	-1.8783	0.034636
b1816	576.357	4203.72	-2.8666	6.5299e-05
b1824	409.669	129.035	1.6667	0.037269
b1857	441.455	2117.1	-2.2618	0.0078157
b1858	216.651	1018.36	-2.2328	0.00072931
b1859	176.306	463.864	-1.3956	0.037269
b1891	103.74	304.182	-1.552	0.029432
b1892	42.6935	248.565	-2.5415	0.003952
b1905	192.565	510.639	-1.407	0.032787
b1913	197.552	836.197	-2.0816	0.035667
b1951	44.1047	3.45073	3.676	0.0020427
b1970	741.383	4.75557	7.2845	4.7806e-10
b1971	462.46	69.4748	2.7348	0.0079246
b1983	50.61	239.871	-2.2448	0.011558
b1987	546.812	67.2899	3.0226	0.029209
b2028	952.248	138.612	2.7803	0.00020417
b2049	54.7804	7.42898	2.8824	0.010604
b2053	56.5532	7.44003	2.9262	0.0047105
b2060	74.7006	14.7106	2.3443	0.048985
b2062	30.9497	3.93386	2.9759	0.039444
b2066	67.3211	320.099	-2.2494	0.031894
b2081	211.415	1050.88	-2.3134	0.0047105
b2134	102.74	621.45	-2.5966	0.0052187
b2146	48.5718	237.353	-2.2888	0.029695
b2148	297.726	54.799	2.4418	0.0027152
b2149	297.982	57.8335	2.3652	0.024837
b2150	3071.48	346.151	3.1495	0.032238
b2155	797.676	81.3372	3.2938	0.027138
b2157	409.685	1624.14	-1.9871	0.0043355
b2172	181.537	569.333	-1.649	0.043465
b2182	124.577	525.511	-2.0767	0.0082173
b2183	109.715	412.046	-1.909	0.030997
b2184	121.844	449.56	-1.8835	0.012104
b2255	2373.03	245.8	3.2712	0.037263
b2256	655.64	47.347	3.7916	0.018707
b2257	948.546	64.0978	3.8874	0.012855
b2258	68.8834	12.7619	2.4323	0.021493
b2306	249.24	74.0028	1.7519	0.030445
b2309	1998.89	352.827	2.5022	0.013329
b2323	2515.09	10602.9	-2.0758	0.026157
b2324	146.875	698.704	-2.2501	0.013373
b2341	2848.22	492.022	2.5333	0.0013038
b2344	9804.74	670.124	3.871	1.6218e-07
b2369	105.766	832.709	-2.9769	0.0010885
b2370	283.023	955.304	-1.755	0.020958
b2390	573.036	87.975	2.7035	0.0017883
b2422	1097.64	79.07	3.7951	0.0011133
b2423	675.277	138.049	2.2903	0.004031
b2435	275.28	823.654	-1.5811	0.0078581
b2436	100.133	430.659	-2.1046	0.0026558
b2441	166.708	50.3254	1.728	0.03874
b2496	138.6	1007.64	-2.862	0.00098212
b2508	506.406	3012.63	-2.5727	0.0046931
b2509	413.426	2065.9	-2.3211	0.0041418
b2527	39.9251	222.327	-2.4773	0.0071717
b2530	1012.55	5222.64	-2.3668	0.0041441
b2531	558.447	3683.21	-2.7215	0.0010816
b2618	13.1733	124.777	-3.2437	0.0028133
b2619	121.303	476.468	-1.9738	0.02474
b2662	1483.64	414.603	1.8393	0.014247
b2663	738.3	179.717	2.0385	0.0064694
b2664	463.071	109.432	2.0812	0.021557
b2672	7020.71	840.104	3.063	0.0028897
b2673	144.401	2.93162	5.6222	1.1171e-09
b2674	42.9475	1.86275	4.5271	0.0069129
b2675	906.391	36.9085	4.6181	0.025849
b2676	353.235	14.4441	4.6121	0.013125
b2677	55.5433	218.771	-1.9777	0.039488
b2685	57.6363	234.776	-2.0262	0.019799
b2750	317.94	16.0237	4.3105	0.027544
b2751	2575.63	175.085	3.8788	0.030981
b2762	1577.85	29.4628	5.7429	1.1578e-13
b2763	1901.97	110.48	4.1056	0.010714
b2765	29.5128	210.908	-2.8372	0.0029094
b2818	1250	98.3795	3.6674	0.03874
b2873	71.3609	215.682	-1.5957	0.013526
b2879	66.7338	247.118	-1.8887	0.0092469
b2880	51.6042	162.088	-1.6512	0.013336
b2949	76.5875	382.042	-2.3185	0.019395
b2975	501.856	13.9083	5.1733	0.037269
b2994	174.794	684.866	-1.9702	0.0055122
b2995	55.2733	238.858	-2.1115	0.0061154
b2996	64.8721	369.15	-2.5085	0.0010234
b2997	112.765	905.232	-3.005	1.3654e-05
b3003	902.96	163.493	2.4654	0.003533
b3012	4574.54	824.093	2.4727	0.028024
b3065	1558.31	7192.91	-2.2066	0.027138
b3073	3131.22	714.913	2.1309	0.019575
b3077	14.4686	0.524699	4.7853	0.046929
b3081	1699.87	486.578	1.8047	0.025433
b3153	736.827	142.649	2.3689	0.0032358
b3162	1969.58	8712.19	-2.1451	0.0013869
b3182	142.77	583.48	-2.031	0.046188
b3207	738.513	4641.41	-2.6519	0.00027471
b3213	251.387	66.2211	1.9246	0.037981
b3228	244.439	1006	-2.0411	0.043141
b3232	230.344	911.118	-1.9838	0.035902
b3236	6730.02	2280.48	1.5613	0.035667
b3268	1176.24	21.6563	5.7632	0.0018505
b3269	243.221	13.5472	4.1662	0.0045188
b3270	167.605	16.6265	3.3335	0.018703
b3271	208.38	13.9749	3.8983	1.4331e-06
b3359	643.947	67.0598	3.2634	0.0021497
b3397	178.559	836.04	-2.2272	0.010604
b3450	528.633	90.9812	2.5386	0.046174
b3451	189.062	27.7109	2.7703	0.0010885
b3454	62.6659	8.21458	2.9314	0.0052187
b3455	62.4675	9.39709	2.7328	0.023714
b3456	124.447	23.9802	2.3756	0.010604
b3457	88.9803	16.6538	2.4176	0.026004
b3458	216.682	22.1115	3.2927	9.0217e-05
b3460	1086.66	243.676	2.1569	0.0047105
b3491	181.391	1013.45	-2.4821	0.0029289
b3501	191.348	546.738	-1.5146	0.011863
b3502	136.35	1069.5	-2.9716	1.4331e-06
b3503	67.1789	307.195	-2.1931	0.0029383
b3508	41.2074	793.198	-4.2667	5.3214e-07
b3511	512.223	2319.57	-2.179	0.0097985
b3513	184.233	1128.36	-2.6146	0.0052876
b3514	753.508	2439.83	-1.6951	0.02424
b3517	13.9362	79.7615	-2.5169	0.044415
b3531	130.525	26.4453	2.3032	0.014424
b3532	409.61	49.9614	3.0354	0.034224
b3533	253.752	51.5777	2.2986	0.021764
b3534	80.729	15.2547	2.4038	0.010604
b3539	43.3531	178.939	-2.0453	0.016867
b3540	952.908	30.976	4.9431	8.4342e-11
b3541	596.797	30.9149	4.2709	0.00035618
b3542	334.414	33.222	3.3314	0.0035504
b3543	328.365	61.9131	2.407	0.0018505
b3544	16109	1866.59	3.1094	0.022358
b3556	2977.46	89935.3	-4.9167	1.3803e-11
b3566	123.696	15.9291	2.9571	0.030997
b3567	62.1462	7.47607	3.0553	0.0028249
b3597	121.751	25.1987	2.2725	0.011382
b3598	87.29	8.64187	3.3364	0.01527
b3599	5048.07	554.97	3.1853	0.016499
b3600	874.353	279.845	1.6436	0.0288
b3604	587.244	98.8325	2.5709	0.0047084
b3605	1188.4	198.792	2.5797	0.0017584
b3654	90.0276	453.34	-2.3322	0.021109
b3661	219.609	32.5667	2.7535	0.0039362
b3673	86.6592	461.939	-2.4143	0.0013869
b3704	21.1585	238.279	-3.4933	0.00027471
b3731	2053.84	435.65	2.2371	0.0034288
b3783	3542.51	10524.7	-1.5709	0.023374
b3845	2176.36	78.8449	4.7868	1.6415e-10
b3846	5093.54	521.832	3.287	1.2188e-05
b3870	957.5	5471.93	-2.5147	0.0057989
b3908	4283.94	340.781	3.652	0.022358
b3958	974.624	30.2932	5.0078	9.7734e-05
b3988	13589.8	3419.14	1.9908	0.0062132
b4014	2257.15	10666.3	-2.2405	0.02871
b4018	470.991	1897.24	-2.0101	0.022358
b4026	354.985	16.0238	4.4695	6.209e-08
b4032	160.663	35.5593	2.1757	0.019851
b4033	152.875	41.0308	1.8976	0.02337
b4034	587.589	46.7043	3.6532	0.027138
b4035	134.067	6.66831	4.3295	0.016053
b4037	282.707	47.1518	2.5839	0.0049836
b4067	7180.36	86.9089	6.3684	5.1533e-16
b4068	1535.44	25.4683	5.9138	5.3214e-07
b4069	22460.1	785.38	4.8378	1.4182e-10
b4077	208.032	1318.8	-2.6644	0.00043593
b4111	973.618	3728.39	-1.9371	0.022144
b4129	260.898	1174.71	-2.1707	0.0065261
b4146	101.886	546.397	-2.423	0.012741
b4218	154.06	670.228	-2.1212	0.018288
b4231	258.574	62.9784	2.0377	0.035667
b4254	881.092	15.2243	5.8548	0.00096127
b4315	486.764	2207.62	-2.1812	0.0051337
b4316	133.918	807.752	-2.5926	0.003327
b4328	103.162	531.274	-2.3645	0.0032358
b4329	4.63577	146.874	-4.9856	5.3214e-07
b4330	43.5715	602.87	-3.7904	1.4503e-07
b4335	72.4698	270.414	-1.8997	0.03874
b4372	40.6607	240.821	-2.5663	0.01161
b4408	53497.4	238246	-2.1549	0.019799
b4457	2916.55	9430.07	-1.693	0.032442
b4511	13.2549	0	Inf	0.027401
b4512	400.151	135.177	1.5657	0.044547
b4557	4.85926	35.0149	-2.8492	0.018333
b4567	219.904	12.409	4.1474	5.3277e-07
b4704	136.502	497.076	-1.8645	0.025113
